# Supplementary material for: Highly Processed Food Consumption and Its Association with Anthropometric, Sociodemographic, and Behavioral Characteristics in a Nationwide Sample of 2742 Japanese Adults: An Analysis Based on 8-Day Weighed Dietary Records
Source: Nutrients. 2023 Mar 6;15(5):1295. doi: 10.3390/nu15051295 (PMC10005625; doi:10.3390/nu15051295)
Supplement: Supplementary file 1 [file nutrients-15-01295-s001.zip]

Archive with 1 entries (1 files):
- nutrients-2220844-supplementary.pdf
